# Supplementary material for: Hierarchical Tactile Sensation Integration from Prosthetic Fingertips Enables Multi-Texture Surface Recognition
Source: Sensors (Basel). 2021 Jun 24;21(13):4324. doi: 10.3390/s21134324 (PMC8271906; doi:10.3390/s21134324)
Supplement: Supplementary file 1 [file sensors-21-04324-s001.zip]

Archive with 2 entries (2 files):
- LMS_V13.mp4
- Supplementary_LMS_3.pdf
